# Supplementary material for: Treatment timing shifts the benefits of short and long antibiotic treatment over infection
Source: Evol Med Public Health. 2020 Nov 23;2020(1):249–63. doi: 10.1093/emph/eoaa033 (PMC7750949; doi:10.1093/emph/eoaa033)
Supplement: eoaa033_Supplementary_Data [file eoaa033_supplementary_data.zip]

Archive with 6 entries (6 files):
- Figure1.eps
- Figure2.eps
- Figure3.eps
- Figure4.eps
- Figure5.eps
- Figure6.eps
